# Supplementary material for: Development and verification of a prognostic nomogram model for triple-negative breast cancer patients with neoadjuvant therapy
Source: Front Oncol. 2026 May 28;16:1850253. doi: 10.3389/fonc.2026.1850253 (PMC13253394; doi:10.3389/fonc.2026.1850253)
Supplement: Supplementary file 1 [file Table1.xlsx]

## Sheet: Sheet1
Supplementary Table S1. Therapeutic methods in 804 patients.
Therapeutic methods		Enter cohort	Training cohort	Internal validation cohort
		(n = 804)	(n = 603)	(n = 201)
Neoadjuvant chemotherapy
	AC-T	27 (3.4%)	21 (3.5%)	6 (3.0%)
	AC-TP	16 (2.0%)	13 (2.2%)	3 (1.5%)
	AT	146 (18.2%)	106 (17.6%)	40 (19.9%)
	T	12 (1.5%)	9 (1.5%)	3 (1.5%)
	TAC	201 (25.0%)	150 (24.9%)	51 (25.4%)
	TP	390 (48.5%)	293 (48.6%)	97 (48.3%)
	others	12 (1.5%)	11 (1.8%)	1 (0.5%)
Neoadjuvant immunotherapy
	No	687 (85.4%)	510 (84.63%)	117 (88.1%)
	Pembrolizumab	5 (0.6%)	4 (0.7%)	1 (0.5%)
	Camrelizumab	108 (13.4%)	85 (14.1%)	23 (11.4%)
	Tislelizumab	4 (0.5%)	4 (0.7%)	0 (0)
Adjuvant chemotherapy
	No	132 (65.7%)	399 (66.2%)	132 (65.7%)
	TP	2 (1.0%)	8 (1.3%)	2 (1.0%)
	X	62 (30.8%)	167 (27.7%)	62 (30.8%)
	others	5 (2.5%)	29 (4.8%)	5 (2.5%)
Adjuvant immunotherapy
	No	733 (91.2%)	542 (89.9%)	191 (95.0%)
	Pembrolizumab	9 (1.1%)	8 (1.3%)	1 (0.5%)
	Camrelizumab	59 (7.3%)	50 (8.3%)	9 (4.5%)
	Tislelizumab	3 (0.4%)	3 (0.5%)	0 (0)
Abbreviations: A, anthracycline; C, cyclophosphamide; G, gemcitabine; P, platinum; N, vinorelbine; T, taxane; X, xeloda.
